# Supplementary material for: Global potential distribution prediction of Xanthium italicum based on Maxent model
Source: Sci Rep. 2021 Aug 16;11:16545. doi: 10.1038/s41598-021-96041-z (PMC8368065; doi:10.1038/s41598-021-96041-z)
Supplement: Supplementary file 1 — Supplementary Information 1. [file 41598_2021_96041_MOESM1_ESM.xls]

## Sheet: Sheet1
Table S1 Screened global occurrence data of Xanthium italicum
Species	Latitude	Longitude
Xanthium italicum	0	0
Xanthium italicum	18.6	98.5
Xanthium italicum	18.9	98.4
Xanthium italicum	19.3	96.4
Xanthium italicum	21.7	100.9
Xanthium italicum	22.5	100.7
Xanthium italicum	31.2	34.9
Xanthium italicum	31.4	34.6
Xanthium italicum	31.6	34.9
Xanthium italicum	31.6	34.8
Xanthium italicum	31.6	34.7
Xanthium italicum	31.7	34.6
Xanthium italicum	31.7	34.9
Xanthium italicum	31.7	34.7
Xanthium italicum	31.7	34.8
Xanthium italicum	31.8	34.7
Xanthium italicum	31.8	35
Xanthium italicum	31.8	34.8
Xanthium italicum	31.8	34.6
Xanthium italicum	31.9	34.7
Xanthium italicum	32.1	150.8
Xanthium italicum	32.1	34.9
Xanthium italicum	32.1	34.8
Xanthium italicum	32.1	35.2
Xanthium italicum	32.1	35
Xanthium italicum	32.2	34.9
Xanthium italicum	32.2	34.8
Xanthium italicum	32.3	35
Xanthium italicum	32.3	35.6
Xanthium italicum	32.4	35
Xanthium italicum	32.6	151.2
Xanthium italicum	32.6	34.9
Xanthium italicum	32.7	35.7
Xanthium italicum	32.7	35
Xanthium italicum	32.8	35.1
Xanthium italicum	32.8	35.2
Xanthium italicum	32.8	35.1
Xanthium italicum	32.8	35.7
Xanthium italicum	32.8	35
Xanthium italicum	32.9	35.1
Xanthium italicum	32.9	35.5
Xanthium italicum	32.9	35.6
Xanthium italicum	32.9	35.7
Xanthium italicum	33	35.5
Xanthium italicum	33	35.8
Xanthium italicum	33	35.1
Xanthium italicum	33.1	35.6
Xanthium italicum	33.1	35.8
Xanthium italicum	33.3	35.6
Xanthium italicum	33.5	133.6
Xanthium italicum	34.7	139
Xanthium italicum	34.7	135.5
Xanthium italicum	35	139.8
Xanthium italicum	35.1	139.7
Xanthium italicum	35.2	136.7
Xanthium italicum	35.3	139.2
Xanthium italicum	35.3	139.6
Xanthium italicum	35.4	139.6
Xanthium italicum	35.4	140.1
Xanthium italicum	35.5	139.7
Xanthium italicum	35.5	140.1
Xanthium italicum	35.5	140.2
Xanthium italicum	35.5	139.8
Xanthium italicum	35.5	139.6
Xanthium italicum	35.6	139.8
Xanthium italicum	35.6	134.5
Xanthium italicum	36	139.8
Xanthium italicum	36.1	140
Xanthium italicum	36.2	139.5
Xanthium italicum	36.3	140.6
Xanthium italicum	36.4	136.4
Xanthium italicum	36.8	12
Xanthium italicum	37.4	8.8
Xanthium italicum	37.7	20.9
Xanthium italicum	37.8	141
Xanthium italicum	38.1	15.1
Xanthium italicum	38.1	0.7
Xanthium italicum	38.5	0.6
Xanthium italicum	38.6	0.1
Xanthium italicum	38.6	0.9
Xanthium italicum	38.7	0
Xanthium italicum	38.7	0.3
Xanthium italicum	38.8	0.1
Xanthium italicum	38.8	0.7
Xanthium italicum	38.8	0
Xanthium italicum	38.8	0.4
Xanthium italicum	38.8	0.8
Xanthium italicum	38.8	0.3
Xanthium italicum	38.9	0.1
Xanthium italicum	38.9	0.2
Xanthium italicum	38.9	0.6
Xanthium italicum	38.9	0
Xanthium italicum	38.9	0.5
Xanthium italicum	38.9	0.3
Xanthium italicum	39	0.6
Xanthium italicum	39	0.2
Xanthium italicum	39	0.1
Xanthium italicum	39	0.3
Xanthium italicum	39	0.5
Xanthium italicum	39.1	0.6
Xanthium italicum	39.1	0.5
Xanthium italicum	39.1	0.2
Xanthium italicum	39.1	0.4
Xanthium italicum	39.1	0.3
Xanthium italicum	39.2	0.7
Xanthium italicum	39.2	0.6
Xanthium italicum	39.2	0.2
Xanthium italicum	39.2	0.5
Xanthium italicum	39.2	0.4
Xanthium italicum	39.2	0.3
Xanthium italicum	39.2	1.2
Xanthium italicum	39.2	1.1
Xanthium italicum	39.3	0.6
Xanthium italicum	39.3	0.3
Xanthium italicum	39.3	0.5
Xanthium italicum	39.3	0.7
Xanthium italicum	39.3	0.4
Xanthium italicum	39.4	0.4
Xanthium italicum	39.4	1.1
Xanthium italicum	39.4	1
Xanthium italicum	39.4	0.5
Xanthium italicum	39.4	0.6
Xanthium italicum	39.4	0.3
Xanthium italicum	39.4	0.7
Xanthium italicum	39.4	0.5
Xanthium italicum	39.4	46.4
Xanthium italicum	39.5	1.1
Xanthium italicum	39.5	0.3
Xanthium italicum	39.5	1.2
Xanthium italicum	39.5	0.5
Xanthium italicum	39.5	0.6
Xanthium italicum	39.5	0.7
Xanthium italicum	39.5	0.4
Xanthium italicum	39.5	0.8
Xanthium italicum	39.6	0.9
Xanthium italicum	39.6	0.6
Xanthium italicum	39.6	0.3
Xanthium italicum	39.6	0.5
Xanthium italicum	39.6	0.4
Xanthium italicum	39.6	0.7
Xanthium italicum	39.6	0.2
Xanthium italicum	39.6	2.2
Xanthium italicum	39.7	0.2
Xanthium italicum	39.7	1.2
Xanthium italicum	39.7	0.6
Xanthium italicum	39.7	0.7
Xanthium italicum	39.7	0.3
Xanthium italicum	39.7	0.9
Xanthium italicum	39.7	45.6
Xanthium italicum	39.7	35.6
Xanthium italicum	39.7	2.1
Xanthium italicum	39.7	0.5
Xanthium italicum	39.7	140.1
Xanthium italicum	39.8	20
Xanthium italicum	39.8	0.3
Xanthium italicum	39.8	0.2
Xanthium italicum	39.8	0.1
Xanthium italicum	39.8	0.5
Xanthium italicum	39.8	0.4
Xanthium italicum	39.8	1.1
Xanthium italicum	39.8	0.8
Xanthium italicum	39.8	0.7
Xanthium italicum	39.9	0.2
Xanthium italicum	39.9	0.6
Xanthium italicum	39.9	0.4
Xanthium italicum	39.9	0
Xanthium italicum	39.9	0.5
Xanthium italicum	39.9	0.1
Xanthium italicum	39.9	0.3
Xanthium italicum	39.9	1.2
Xanthium italicum	40	0.4
Xanthium italicum	40	0.2
Xanthium italicum	40	0.8
Xanthium italicum	40	0.3
Xanthium italicum	40	0.7
Xanthium italicum	40.1	0.1
Xanthium italicum	40.1	0.4
Xanthium italicum	40.1	0.5
Xanthium italicum	40.1	0.6
Xanthium italicum	40.1	1.3
Xanthium italicum	40.1	44.2
Xanthium italicum	40.1	140
Xanthium italicum	40.2	0.3
Xanthium italicum	40.2	0.2
Xanthium italicum	40.2	140
Xanthium italicum	40.2	0.1
Xanthium italicum	40.4	0.2
Xanthium italicum	40.4	140
Xanthium italicum	40.5	0.4
Xanthium italicum	40.5	89.6
Xanthium italicum	40.6	0.3
Xanthium italicum	40.9	5.6
Xanthium italicum	41.1	44.8
Xanthium italicum	41.3	2.1
Xanthium italicum	41.3	72.9
Xanthium italicum	41.4	9.2
Xanthium italicum	41.4	2.1
Xanthium italicum	41.4	5.4
Xanthium italicum	41.5	9
Xanthium italicum	41.5	9.3
Xanthium italicum	41.6	19.3
Xanthium italicum	41.6	9
Xanthium italicum	41.6	9.3
Xanthium italicum	41.7	8.8
Xanthium italicum	41.7	8.9
Xanthium italicum	41.8	9.4
Xanthium italicum	41.8	1
Xanthium italicum	41.9	8.8
Xanthium italicum	42	8.7
Xanthium italicum	42	5.7
Xanthium italicum	42.1	9.4
Xanthium italicum	42.1	9.5
Xanthium italicum	42.2	9.6
Xanthium italicum	42.3	9.2
Xanthium italicum	42.3	9.6
Xanthium italicum	42.3	2.9
Xanthium italicum	42.4	11.2
Xanthium italicum	42.4	19
Xanthium italicum	42.4	11.4
Xanthium italicum	42.4	10.9
Xanthium italicum	42.4	11.1
Xanthium italicum	42.5	11.4
Xanthium italicum	42.5	11.5
Xanthium italicum	42.5	9.6
Xanthium italicum	42.6	10.1
Xanthium italicum	42.6	11.9
Xanthium italicum	42.6	11.1
Xanthium italicum	42.6	9.5
Xanthium italicum	42.6	8.8
Xanthium italicum	42.7	11
Xanthium italicum	42.7	9.3
Xanthium italicum	42.7	9.1
Xanthium italicum	42.7	9.5
Xanthium italicum	42.8	10.3
Xanthium italicum	42.8	11.4
Xanthium italicum	42.8	10.9
Xanthium italicum	42.9	5.9
Xanthium italicum	42.9	11.4
Xanthium italicum	42.9	10.8
Xanthium italicum	43	11.8
Xanthium italicum	43	10.6
Xanthium italicum	43	9.8
Xanthium italicum	43.1	11.4
Xanthium italicum	43.1	10.5
Xanthium italicum	43.1	11.8
Xanthium italicum	43.1	11.3
Xanthium italicum	43.2	11.8
Xanthium italicum	43.2	11.9
Xanthium italicum	43.2	11.2
Xanthium italicum	43.2	11.3
Xanthium italicum	43.3	11.7
Xanthium italicum	43.3	11.8
Xanthium italicum	43.3	10.9
Xanthium italicum	43.3	11.9
Xanthium italicum	43.4	11
Xanthium italicum	43.4	11.8
Xanthium italicum	43.5	10.8
Xanthium italicum	43.5	11.6
Xanthium italicum	43.5	11.9
Xanthium italicum	43.5	11.7
Xanthium italicum	43.5	12.1
Xanthium italicum	43.5	11.8
Xanthium italicum	43.5	11.2
Xanthium italicum	43.6	10.3
Xanthium italicum	43.6	10.8
Xanthium italicum	43.6	11.2
Xanthium italicum	43.6	11.9
Xanthium italicum	43.6	12.1
Xanthium italicum	43.6	11.5
Xanthium italicum	43.6	11.8
Xanthium italicum	43.6	11.6
Xanthium italicum	43.6	11.3
Xanthium italicum	43.7	10.9
Xanthium italicum	43.7	11
Xanthium italicum	43.7	10.7
Xanthium italicum	43.7	10.3
Xanthium italicum	43.7	10.4
Xanthium italicum	43.7	11.1
Xanthium italicum	43.7	12
Xanthium italicum	43.7	11.8
Xanthium italicum	43.8	10.6
Xanthium italicum	43.8	10.3
Xanthium italicum	43.8	11.3
Xanthium italicum	43.8	11.2
Xanthium italicum	43.9	11.2
Xanthium italicum	43.9	11.1
Xanthium italicum	43.9	10.3
Xanthium italicum	43.9	10.2
Xanthium italicum	43.9	10.7
Xanthium italicum	44	11.2
Xanthium italicum	44	10.1
Xanthium italicum	44	10.2
Xanthium italicum	44	10
Xanthium italicum	44	10.5
Xanthium italicum	44.4	8.6
Xanthium italicum	44.4	8.7
Xanthium italicum	44.8	10.3
Xanthium italicum	44.9	34.9
Xanthium italicum	45.6	12.8
Xanthium italicum	46.2	119.7
Xanthium italicum	46.4	4.8
Xanthium italicum	46.6	120.5
Xanthium italicum	46.7	4.1
Xanthium italicum	47	15.4
Xanthium italicum	47.2	3
Xanthium italicum	47.7	117.4
Xanthium italicum	47.8	16.8
Xanthium italicum	47.8	1.6
Xanthium italicum	47.9	2.2
Xanthium italicum	48	16.3
Xanthium italicum	48.2	14.8
Xanthium italicum	50.8	8.1
Xanthium italicum	51	13.7
Xanthium italicum	51	13.8
Xanthium italicum	51	14
Xanthium italicum	51	13.9
Xanthium italicum	51.1	13.6
Xanthium italicum	51.1	13.7
Xanthium italicum	51.1	13.5
Xanthium italicum	51.2	6.7
Xanthium italicum	51.2	13.5
Xanthium italicum	51.2	6.9
Xanthium italicum	51.3	6.5
Xanthium italicum	51.3	13.4
Xanthium italicum	51.6	7.3
Xanthium italicum	52.4	9
Xanthium italicum	52.7	12
Xanthium italicum	43.3	82.5
Xanthium italicum	44.3	86.1
Xanthium italicum	34.2	109
Xanthium italicum	40.2	115.4
Xanthium italicum	40.1	116.2
Xanthium italicum	41	121
Xanthium italicum	38.4	121.1
Xanthium italicum	37.3	122
Xanthium italicum	41.5	123.3
Red color represent the distribution of China
